# Supplementary material for: Peptidoglycan analysis reveals that synergistic deacetylase activity in vegetative Clostridium difficile impacts the host response
Source: J Biol Chem. 2021 Jan 13;295(49):16785–96. doi: 10.1074/jbc.RA119.012442 (PMC7864072; doi:10.1074/jbc.RA119.012442)
Supplement: Supplementary file 1 [file mmc1.zip]

Archive with 2 entries (2 files):
- 157925_2_supp_601609_qh3rdf.pdf
- 157925_2_supp_602953_qh86zk.pdf
